# Supplementary material for: A proteomic and functional view of intrabacterial lipid inclusion biogenesis in mycobacteria
Source: mBio. 2025 Feb 25;16(4):e01475-24. doi: 10.1128/mbio.01475-24 (PMC11980559; doi:10.1128/mbio.01475-24)
Supplement: Supplemental Tables — Tables S1 to S6. [file mbio.01475-24-s0002.xlsx]

## Sheet: Overview
Overview Supplementary Tables
Table S1	Proteins targets identified in MSM and MSM NL after 24 h by LC-MS/MS analysis by whole proteome analysis by applying a p-value <0.05 and a Fold change (Log2) ≥1.0
Table S2	Proteins targets identified in MSM and MSM NL after 48 h by LC-MS/MS analysis by whole proteome analysis by applying a p-value <0.05 and a Fold change (Log2) ≥1.0
Table S3	Identified biotinylated proteins targets by APEX2 in MSM NL after 24 h by LC-MS/MS analysis by applying a p-value <0.05 and a Fold change (Log2) ≥1.0
Table S4	Identified biotinylated proteins targets by APEX2 in MSM NL after 48 h by LC-MS/MS analysis by applying a p-value <0.05 and a Fold change (Log2) ≥1.0
Table S5	List of identified proteins targets in MSM NL after 24 and 48 h of incubation annotated in lipid metabolism pathways
Table S6	Primers used in this study

## Sheet: Table S1
Table S1.	Proteins targets identified in MSM and MSM NL after 24 h by LC-MS/MS by whole proteome analysis
						M. tb Orthologous
	Fold change (log2)	-Log(p-value)	Genes	Protein IDs	Name	Rv number	Sequence identity%	Functional category
MSM NL	3.52014986673991	15.957474906134	MAB_3100	B1MD56	Alanine dehydrogenase	Rv2780	77.8%	Intermediary metabolism and respiration
	1.3225367863973	12.4441890471265	MAB_1704c	B1MN77	1-aminocyclopropane-1-carboxylate deaminase	-	-	-
	1.55140463511149	7.82745019107726	MAB_3099c	B1MD55	Putative transcriptional regulator, AsnC family	Rv2779c	70.8%	Regulatory proteins
	1.45011186599731	4.9108600912822	MAB_3253c	B1MDL0	Potassium-transporting ATPase ATP-binding subunit	Rv1030	66.5%	Cell wall and cell processes
	1.14240996042887	4.05938797029902	MAB_4455c	B1MK17	Probable acyl-CoA synthetase FadD	Rv1925	57.1%	Lipid metabolism
	2.11679045359294	2.49004385468641	MAB_1273	B1MKR9	Possible cysteine synthase A CysK2	Rv0848	72.7%	Intermediary metabolism and respiration
	1.41253232955933	2.75517688405074	MAB_0451c	B1MGL6	Possible cysteine synthase	Rv0848	72.7%	Intermediary metabolism and respiration
	1.44176054000855	2.68260356612236	MAB_0427	B1MFX6	Probable dipeptide-transport integral membrane protein ABC transporter DppB	Rv3665c	52.3%	Cell wall and cell processes
	1.43762938181559	2.63208225320129	MAB_1774	B1MNF7	Bacteriophage protein	-	-	-
	1.48627249399821	2.27854976830795	MAB_2258	B1MAR8	Mycobactin synthetase protein B	Rv0101	29.6%	Lipid metabolism
	1.74265925089518	1.98126171578135	MAB_2448	B1MBA8	Uncharacterized protein	Rv0246	31.2%	Cell wall and cell processes
	1.22417656580607	2.43744445895004	MAB_0459c	B1MGM4	Possible glycosyl hydrolase	Rv1096	67.7%	Intermediary metabolism and respiration
	2.04758246739705	1.4859123890358	MAB_1432	B1MLU1	Uncharacterized protein	Rv1634	33.1%	Cell wall and cell processes
	1.2847646077474	2.09307083748051	MAB_4615	B1ML39	Major facilitator superfamily	Rv2265	68.3%	Cell wall and cell processes
	1.01166852315267	2.30448152513272	MAB_3904	B1MH97	Usp domain-containing protein	Rv2028c	38.7%	Virulence, detoxification, adaptation
	1.10729312896728	2.07760857099967	MAB_4633	B1ML57	Uncharacterized protein	Rv0926c	66.8%	Conserved hypotheticals
	1.07014036178589	1.78337975825696	MAB_1687	B1MN60	Uncharacterized protein	Rv1443c	44.9%	Conserved hypotheticals
	1.14813582102458	1.67316941508386	MAB_1262	B1MKQ8	PspC domain-containing protein	-	-	-
	1.00882466634115	1.7699403000925	MAB_0801	B1MI74	Uncharacterized protein	Rv2343c	32.4%	Information pathways
	1.1949192682902	1.38542123876115	MAB_0356c	B1MFQ5	Uncharacterized protein	Rv2347c	55.1%	Cell wall and cell processes
	1.02110226949056	1.48318256868939	MAB_1066	B1MJK0	Uncharacterized protein	-	-	-
MSM	-1.08725674947103	7.25167677250525	MAB_2679	B1MBY8	Uncharacterized protein	Rv1172c	30.7%	PE/PPE
	-2.54446760813395	4.80164142869812	MAB_0355	B1MFQ4	Ammonium transporter	Rv2920c	57.2%	Cell wall and cell processes
	-2.59370930989584	2.49672432592753	MAB_4384	B1MJU8	Putative transcriptional regulator, TetR family	Rv0067c	33.7%	Regulatory proteins
	-1.54957818984985	2.33872002646815	MAB_4081c	B1MID3	Uncharacterized protein	Rv0477	54.4%	Cell wall and cell processes
	-1.00742514928182	2.68435323684843	MAB_1422c	B1MLT1	Putative acyl-CoA dehydrogenase	Rv3094c	25.4%	Conserved hypotheticals
	-1.1402751604716	2.41674567670215	MAB_2602c	B1MBR6	Putative transcriptional regulator, TetR family	Rv0827c	78.6%	Regulatory proteins
	-1.03345425923665	2.46081173628581	MAB_0142c	B1MEH8	Putative monooxygenase	Rv1393c	40.6%	Intermediary metabolism and respiration
	-1.58885288238525	1.85038436124402	MAB_4433c	B1MJZ6	Uncharacterized protein	Rv2190c	33.3%	Virulence, detoxification, adaptation
	-1.1133648554484	1.82797267322818	MAB_2035	B1MP66	Acyltransferase PapA5	Rv2939	31.7%	Lipid metabolism
	-1.39416313171387	1.51092461952091	MAB_2847c	B1MCF5	Uncharacterized protein	Rv0885	0.56	Conserved hypotheticals
	-1.3500722249349	1.53287516202451	MAB_4558c	B1MKY2	Uncharacterized protein	-	-	-

## Sheet: Table S2
Table S2.	Proteins targets identified in MSM and MSM NL after 48 h by LC-MS/MS by whole proteome analysis
						M. tb Orthologous
	Fold change (log2)	-Log(p-value)	Genes	Protein IDs	Name	Rv number	Sequence identity%	Functional category
MSM NL 48	4.1833299001058	14.4115987466908	MAB_3100	B1MD56	Alanine dehydrogenase	Rv2780	77.8%	Intermediary metabolism and respiration
	2.5727211634318	8.38208665701118	MAB_0131c	B1MEG7	DUF2470 domain-containing protein	Rv3839	50.8%	Conserved hypotheticals
	1.14909680684408	8.59370646300696	MAB_2262c	B1MAS2	Mycobactin import ATP-binding/permease protein IrtA	Rv1348	62.6%	Cell wall and cell processes
	1.25991853078206	7.74866649421605	MAB_2119c	B1MPE9	Putative polyketide synthase MbtD	Rv2381c	31.7%	Lipid metabolism
	1.83598041534424	7.03525685125296	MAB_2235	B1MAP5	Possible siderophore-interacting protein	Rv1348	34.2%	Conserved hypotheticals
	1.26861890157064	7.06686973873439	MAB_3099c	B1MD55	Putative transcriptional regulator. AsnC family	Rv2779c	70.8%	Regulatory proteins
	1.41938273111979	6.75971352786294	MAB_3914c	B1MHA7	Probable oxidoreductase	Rv1360	50.9%	Intermediary metabolism and respiration
	1.20374838511149	6.85812687369013	MAB_2123	B1MPF3	Mycobactin synthetase protein B	Rv2379c	41.8%	Lipid metabolism
	1.25819555918375	6.79166247598391	MAB_2122	B1MPF2	Mycobactin synthetase protein B	Rv2380c	42.7%	Lipid metabolism
	1.21168835957845	6.75391718791202	MAB_1875c	B1MP06	Uncharacterized protein	Rv3617	29.4%	Virulence, detoxification, adaptation
	1.16630077362061	6.79625414764256	MAB_4337	B1MJQ2	Putative hydrolase. alpha/beta fold	Rv3171c	30.1%	Virulence, detoxification, adaptation
	1.48057270050049	6.48190371112284	MAB_2121c	B1MPF1	Thioesterase TesA	Rv2383c	39.4%	Lipid metabolism
	1.1885306040446	6.7643245519732	MAB_2233c	B1MAP3	Conserved hypothetical membrane protein	Rv0283	57.1%	Cell wall and cell processes
	1.25672658284505	6.49399715716838	MAB_2120c	B1MPF0	Putative polyketide synthase MbtC	Rv2382c	49.9%	Lipid metabolism
	1.25027879079183	6.39095956466778	MAB_2124	B1MPF4	Mycobactin synthetase protein B	Rv2383c	51.4%	Lipid metabolism
	1.00832716623942	6.49856055457813	MAB_1578c	B1MMV1	Hypothetical transcriptional regulator. TetR	Rv0328	32.6%	Regulatory proteins
	1.0790376663208	6.39258964155872	MAB_2260	B1MAS0	Putative formyltransferase	Rv1406	25.7%	Information pathways
	2.07903607686361	5.21849686885068	MAB_0459c	B1MGM4	Possible glycosyl hydrolase	Rv1096	67.7%	Intermediary metabolism and respiration
	1.26414521535238	5.97738494893842	MAB_2245	B1MAQ5	Putative anthranilate synthase component I TrpE2/ Salicylate synthase MbtI	Rv2386c	0.63	Lipid metabolism
	1.88182290395101	5.30916300772176	MAB_2417	B1MB77	Uncharacterized protein	Rv1379	30.6%	Regulatory proteins
	1.20707416534424	5.86411291791598	MAB_2248	B1MAQ8	Mycobactin synthetase protein B	Rv2380c	45.9%	Lipid metabolism
	1.20489470163981	5.74213936571914	MAB_2247c	B1MAQ7	Bifunctional enzyme MbtA: salicyl-AMP ligase + salicyl-S-ArCP synthetase	Rv2384	61.6%	Lipid metabolism
	1.99311033884684	4.92651231447501	MAB_2256	B1MAR6	Probable polyketide synthase	Rv2935	40.5%	Lipid metabolism
	1.08377361297607	5.81760220938233	MAB_1704c	B1MN77	1-aminocyclopropane-1-carboxylate deaminase	-	-	-
	1.25122006734212	5.10481295681335	MAB_1542c	B1MMR5	Probable amino acid permease	Rv2690c	31.6%	Cell wall and cell processes
	1.05311870574951	5.19092633208073	MAB_0716c	B1MHZ3	Putative oligopeptide ABC transporter.solute-binding protein	Rv0042c	32.2%	Regulatory proteins
	1.4300708770752	4.80553003403709	MAB_2249	B1MAQ9	L-lysine N6-monooxygenase MbtG	Rv2378c	69.2%	Lipid metabolism
	2.63835795720418	3.2640143944083	MAB_2738c	B1MC46	Uncharacterized protein	-	-	-
	1.10448678334554	4.69695487418616	MAB_2261c	B1MAS1	Hypothetical ABC transporter ATP-binding protein	Rv1349	56.5%	Cell wall and cell processes
	1.42493534088135	4.30998822173475	MAB_0422c	B1MFX1	Possible epoxide hydrolase EphE	Rv3670	0.69	Virulence, detoxification, adaptation
	1.35897413889567	4.36221588385178	MAB_2257	B1MAR7	Probable polyketide synthase	Rv2935	42.6%	Lipid metabolism
	1.00870482126872	4.56135205025304	MAB_3114	B1MD70	Ntox37 domain-containing protein	Rv3903c	25.5%	Conserved hypotheticals
	1.10541439056396	4.42347901621894	MAB_4171c	B1MIM3	NADPH-ferredoxin reductase FprA	Rv3106	37.3%	Intermediary metabolism and respiration
	1.00649992624919	4.51172285789583	MAB_0247c	B1MFE7	Putative acetyltransferase	Rv0553	33.3%	Intermediary metabolism and respiration
	1.17673047383626	4.20620980329549	MAB_3027	B1MCY4	Uncharacterized protein	Rv2709	63.9%	Cell wall and cell processes
	1.29886404673259	4.05104960742922	MAB_2269c	B1MAS9	Putative transcriptional regulator. MerR family	-	-	-
	1.61573886871338	3.63024996130908	MAB_2255	B1MAR5	Probable non-ribosomal peptide synthetase	Rv0101	34.4%	Lipid metabolism
	1.63484080632528	3.49938952612588	MAB_3253c	B1MDL0	Potassium-transporting ATPase ATP-binding subunit	Rv1030	66.5%	Cell wall and cell processes
	1.18053515752156	3.89206841552386	MAB_2246	B1MAQ6	Possible thiol-specific antioxidant related protein/Peroxidoxin BcpB	Rv1608c	30.1%	Virulence, detoxification, adaptation
	1.32531452178955	3.70325125213147	MAB_0049	B1MAN8;B1ME85	ESAT-6-like protein	Rv0288	64.2%	Cell wall and cell processes
	2.84274387359619	2.12147895456114	MAB_1894c	B1MNS6	DUF2235 domain-containing protein	-	-	-
	1.60702244440714	3.27853865191313	MAB_2254c	B1MAR4	PPE family protein	Rv0286	45.9%	PE/PPE
	1.16374556223551	3.68278820770688	MAB_2229c	B1MAN9	Hypothetical PE family protein	Rv0287	0.76	Cell wall and cell processes
	1.25716082255046	3.5863055654444	MAB_4137c	B1MII9	Uncharacterized protein	Rv0443	65.9%	Conserved hypotheticals
	1.67721939086914	3.01898588429351	MAB_0246	B1MFE6	Uncharacterized protein	-	-	-
	1.81940333048503	2.65747444366311	MAB_1120c	B1MKB6	Fe2OG dioxygenase domain-containing protein	Rv1000c	66.5%	Conserved hypotheticals
	1.20225016276042	3.26309188797214	MAB_2230c	B1MAP0	Hypothetical PPE family protein	Rv0286	48.1%	PE/PPE
	1.1968092918396	3.24661970412933	MAB_4821c	B1MMA4	Uncharacterized protein	-	-	-
	1.77848720550537	2.53131735055237	MAB_1579	B1MMV2	Antigen 85-B	Rv1886c	61.4%	Lipid metabolism
	1.31148386001587	2.97856361904911	MAB_2547c	B1MBK7	Cupin_2 domain-containing protein	-	-	-
	1.93394120534261	2.29917224192365	MAB_0946	B1MJ82	Putative transcription regulator protein. MarR	Rv0042c	32.7%	Regulatory proteins
	1.00084352493286	3.18157909500012	MAB_4527	B1MKV1	Uncharacterized protein	-	-	-
	1.29785505930583	2.37540977852409	MAB_0077	B1MEB3	Putative transcriptional regulator. IclR family	Rv1773c	35.5%	Regulatory proteins
	1.43115901947021	2.1743298545886	MAB_1430c	B1MLT9	Putative transcriptional regulator. TetR family	Rv3557c	31.6%	Regulatory proteins
	1.20157543818156	2.00725628644332	MAB_0788	B1MI61	Uncharacterized protein	-	-	-
MSM 48	-1.07782967885336	6.69791509065384	MAB_3813c	B1MGE3	50S ribosomal protein L16	Rv0708	92.8%	Information pathways
	-1.08889452616374	6.55217149032944	MAB_3108c	B1MD64	30S ribosomal protein S15	Rv2785c	84.3%	Information pathways
	-1.20651308695475	6.40553426657378	MAB_3851c	B1MGI0	30S ribosomal protein S12	Rv0682	96.7%	Information pathways
	-1.10644276936849	5.61263772722963	MAB_1922	B1MNV4	MHB domain-containing protein	Rv0203	33.7%	Cell wall and cell processes
	-1.31989701588948	5.35450795071503	MAB_2679	B1MBY8	Uncharacterized protein	Rv1172c	30.7%	PE/PPE
	-1.02592881520589	5.06268224609173	MAB_3772c	B1MGA1	30S ribosomal protein S11	Rv3459c	89.9%	Information pathways
	-1.51588741938273	4.44746116319629	MAB_0332c	B1MFN1	30S ribosomal protein S14	Rv2056c	77.2%	Information pathways
	-1.08683300018311	4.80305059104165	MAB_1553c	B1MMS6	DUF732 domain-containing protein	Rv0312	30.4%	Conserved hypotheticals
	-1.34135278065999	4.35329131980776	MAB_3392	B1MDZ9	Uncharacterized protein	Rv3547	38.8%	Intermediary metabolism and respiration
	-1.86303393046061	3.61386732396326	MAB_0331c	B1MFN0	30S ribosomal protein S18	Rv2055c	70.4%	Information pathways
	-1.09714730580648	4.35323891607168	MAB_3793c	B1MGC3	50S ribosomal protein L15	Rv0723	78.8%	Information pathways
	-1.23129844665527	4.03069591780666	MAB_1314	B1MLH5	Uncharacterized protein	Rv0578c	28.4%	PE/PPE
	-1.09189319610596	3.98438362858909	MAB_0620c	B1MH34	Uncharacterized protein	Rv0338c	0.4	Intermediary metabolism and respiration
	-1.11178302764893	3.70250475798534	MAB_2323	B1MAY3	50S ribosomal protein L20	Rv1643	89.1%	Information pathways
	-1.37159172693888	3.42481939028751	MAB_0795	B1MI68	Uncharacterized protein	Rv3174	33.8%	Intermediary metabolism and respiration
	-1.29605356852213	3.16398739566933	MAB_0775	B1MI49	Uncharacterized protein	Rv2091c	37.5%	Cell wall and cell processes
	-1.70481650034587	2.44685673848462	MAB_2801	B1MCA9	Uncharacterized protein	Rv1157c	29.7%	Conserved hypotheticals
	-1.6063224474589	2.54533560163786	MAB_0470c	B1MGN5	Putative hydrolase (Alpha/beta hydrolase fold)	Rv2214c	24.2%	Virulence, detoxification, adaptation
	-1.32968839009603	2.47240403550471	MAB_0355	B1MFQ4	Ammonium transporter	Rv2920c	57.2%	Cell wall and cell processes
	-1.16217835744222	2.63930626266389	MAB_2436	B1MB96	Alanine and proline-rich secreted protein Apa	Rv1860	0.45	Cell wall and cell processes
	-1.06124591827393	2.2196215024468	MAB_0333c	B1MFN2	50S ribosomal protein L33 1	Rv2057c	85.2%	Information pathways
	-1.04889011383057	2.03043104665189	MAB_0176	B1MEL2	Antigen 85-A	Rv3804c	63.6%	Lipid metabolism

## Sheet: Table S3
Table S3.	Identified biotinylated proteins targets by APEX2 in MSM NL after 24 h by LC-MS/MS analysis by applying a p-value <0.05 and a Fold change (Log2) ≥1.0
-Log(p-value)	Fold change (log2)	Genes	Protein IDs	Name	Metabolic pathway	Unique peptide	Sequence coverage %	Score	Intensity	MS/MS count
1.87003871	1.68303331	MAB_3595c	B1MF64	Adenosylhomocysteinase	Amino acid metabolism	7	16.3	323.31	59914000	61
1.90283422	1.57414023	MAB_2336	B1MAZ6	N-acetyl-gamma-glutamyl-phosphate reductase	Amino acid metabolism	3	13.5	151.12	37642000	22
2.22734837	1.2938509	MAB_0344	B1MFP3	Aspartate-semialdehyde dehydrogenase	Amino acid metabolism	8	39.1	323.31	283750000	80
1.54746378	1.02261702	MAB_1544c	B1MMR7	Adenylyl-sulfate kinase	Amino acid metabolism	2	6.7	17.103	26116000	12
3.13585618	1.03740947	MAB_3084c	B1MD41	4-hydroxy-tetrahydrodipicolinate synthase	Amino acid metabolism	8	38.5	323.31	133020000	83
1.86466047	1.00148169	MAB_1335c	B1MLJ6	2.3.4.5-tetrahydropyridine-2.6-dicarboxylate N-succinyltransferase	Amino acid metabolism	3	14.1	32.75	40416000	16
2.25232409	1.9320914	MAB_2470c	B1MBD0	Catalase-peroxidase	Amino acid metabolism	5	10.2	323.31	33486000	24
1.35704916	1.20583248	MAB_0337c	B1MFN6	2-isopropylmalate synthase	Amino acid metabolism	6	13.5	79.74	106500000	35
2.22114974	1.11511612	MAB_4923c	B1MMK6	Leucine--tRNA ligase	Amino acid metabolism	4	5.4	24.114	5169200	5
2.32379176	1.53623486	MAB_1434	B1MLU3	Diaminopimelate decarboxylase	Amino acid metabolism	4	8.9	21.93	7655000	8
3.52952203	1.97675641	MAB_0217c	B1MEQ3	Cysteine desulfurase	Amino acid metabolism	3	8.6	275.36	23736000	27
2.19066548	1.79938475	MAB_0900c	B1MJ38	Putative phenylacetic acid degradation protein PaaN	Amino acid metabolism	11	23.7	323.31	163720000	75
1.47789881	1.57915942	MAB_1436	B1MLU5	Threonine synthase	Amino acid metabolism	13	49.6	323.31	644600000	131
1.63512304	1.18246079	MAB_1571c	B1MMU4	Alanine aminopeptidase	Amino acid metabolism	3	5.3	98.528	20333000	28
3.61403371	1.73975404	MAB_1703	B1MN76	Probable aminotransferase	Amino acid metabolism	10	33.8	255.86	496170000	141
3.10444268	2.67936707	MAB_3471	B1MEU1	Succinate-semialdehyde dehydrogenase	Amino acid metabolism	4	12.9	26.04	24547000	16
4.5521813	1.71688875	MAB_3631	B1MF99	Probable propionyl-CoA carboxylase beta chain 5 AccD5	Amino acid metabolism	14	33.9	323.31	352010000	138
3.02216396	1.91371981	MAB_4204	B1MIQ6	Amine oxidase	Amino acid metabolism	10	21.2	323.31	157650000	86
7.22564053	4.23396015	MAB_4540c	B1MKW4	Putative acetyl-CoA carboxylase beta subunit AccD	Amino acid metabolism	2	5.7	323.31	380930000	66
1.98277235	1.04392624	MAB_4940	B1MMM3	Thioredoxin reductase	Amino acid metabolism	4	17.2	206.07	26923000	41
2.01930212	2.70340474	MAB_4623c	B1ML47	5-methyltetrahydropteroyltriglutamate-homocysteine methyltransferase	Amino acid metabolism	2	2.9	12.775	149360000	18
3.85494613	2.97255135	MAB_0928c	B1MJ64	Phosphoserine aminotransferase	Amino acid metabolism	6	24	185.2	85317000	20
2.32792395	1.23640029	MAB_2644c	B1MBV3	Tryptophan synthase beta chain	Amino acid metabolism	5	17.4	79.814	29172000	29
3.87177455	3.36521562	MAB_2711c	B1MC19	Probable methylmalonyl-CoA mutase large subunit MutB	Carbohydrate metabolism	7	13.2	323.31	29584000	35
2.20608317	1.14502207	MAB_0972	B1MJA8	Putative aldehyde dehydrogenase	Carbohydrate metabolism	11	31.8	195.41	239360000	60
2.01367848	1.0989008	MAB_1920	B1MNV2	Glutamine synthetase	Carbohydrate metabolism	3	11.9	323.31	65091000	34
2.59528466	1.3421545	MAB_2126	B1MPF6	Putative L-lactate 2-monooxygenase	Carbohydrate metabolism	3	11.5	54.737	58825000	29
2.59269092	1.09681447	MAB_2639c	B1MBU8	Pyruvate kinase	Carbohydrate metabolism	9	24.2	152.18	141760000	85
2.18232716	3.04783726	MAB_2759	B1MC67	Transketolase	Carbohydrate metabolism	12	25	323.31	221180000	58
1.61835696	1.15511513	MAB_3611c	B1MF80	Putative sugar-phosphate nucleotidyl transferase	Carbohydrate metabolism	6	21.4	38.602	116350000	28
3.11855375	1.68402608	MAB_4003c	B1MHJ6	Putative UDP-glucose 4-epimerase GalE1	carbohydrate metabolism	11	34.7	219.93	127690000	42
2.69095384	1.83591684	MAB_4095c	B1MIE7	Isocitrase	Carbohydrate metabolism	9	28.1	323.31	270040000	114
1.87390652	1.22946008	MAB_4208	B1MIR0	Putative succinate-semialdehyde dehydrogenase	Carbohydrate metabolism	10	24.4	323.31	641370000	209
1.98757237	1.92286015	MAB_2760	B1MC68	Transaldolase	Carbohydrate metabolism	7	25.5	323.31	242190000	81
2.49005731	1.88854218	MAB_0192c	B1MEM8	Probable oxidoreductase	Citrate cycle	5	16.6	226.39	73041000	27
1.4567805	1.67075729	MAB_0894c	B1MJ32	Dihydrolipoyl dehydrogenase	Citrate cycle	10	37.5	323.31	161740000	76
1.34528807	1.17538707	MAB_0932c	B1MJ68	Putative citrate synthase CitA	Citrate cycle	5	18.8	173.73	35424000	35
4.0583128	1.87454796	MAB_0944	B1MJ80	Citrate synthase	Citrate cycle	8	26.4	323.31	286860000	78
1.3814089	1.23369058	MAB_1393c	B1MLQ2	2-hydroxy-3-oxoadipate synthase	Citrate cycle	17	19	323.31	258060000	89
5.92765546	3.04727999	MAB_1595	B1MMW8	Probable ferredoxin oxidoreductase. beta subunit	Citrate cycle	3	9.5	24.351	18253000	8
3.18842887	2.30372969	MAB_2730	B1MC38	Aconitate hydratase	Citrate cycle	23	29.3	323.31	601090000	124
1.59467551	1.06849512	MAB_3267c	B1MDM4	Pyruvate carboxylase	Citrate cycle	35	40.6	323.31	5486200000	820
1.87060995	1.7337691	MAB_3675	B1MG04	Succinate dehydrogenase flavoprotein subunit	Citrate cycle	6	12.6	50.586	45930000	15
2.03985699	2.01852576	MAB_3686c	B1MG15	Isocitrate dehydrogenase [NADP]	Citrate cycle	16	27.7	323.31	435460000	79
2.14583466	2.1176192	MAB_3693c	B1MG22	Possible oxidoreductase	Citrate cycle	5	29.6	323.31	221400000	95
1.41516684	1.77852217	MAB_4127c	B1MIH9	Dihydrolipoyl dehydrogenase	Citrate cycle	8	26.9	323.31	63329000	30
2.90814074	2.03556887	MAB_4422	B1MJY5	Putative succinate dehydrogenase. flavoprotein subunit	Citrate cycle	3	5.9	323.31	18503000	13
2.47076105	2.24637922	MAB_4502c	B1MK64	Phosphoenolpyruvate carboxykinase [GTP]	Citrate cycle	12	31.5	323.31	145760000	91
2.47087515	2.34938812	MAB_1884c	B1MNR6	Pyruvate dehydrogenase E1 component	Citrate cycle	15	20.7	323.31	3738600000	105
2.70047987	2.395449	MAB_0850	B1MIC2	Probable acyl-coa thiolase FadA	Fatty acid degradation	6	21.9	323.31	113180000	67
1.68138201	1.64990298	MAB_0851	B1MIC3	3-hydroxyacyl-CoA dehydrogenase	Fatty acid degradation	11	20.4	323.31	151850000	55
1.55341472	1.04451784	MAB_1185c	B1MKI1	Probable enoyl-CoA hydratase	Fatty acid degradation	7	39.6	168.93	205890000	55
2.08717908	1.63012219	MAB_1187c	B1MKI3	Probable enoyl-CoA hydratase	Fatty acid degradation	3	8.7	17.509	18183000	13
3.99757852	1.20974636	MAB_1192c	B1MKI8	Probable acyl-CoA thiolase	Fatty acid degradation	14	53.3	323.31	970170000	118
2.48645296	2.15153758	MAB_2737c	B1MC45	Probable enoyl-CoA hydratase/isomerase	Fatty acid degradation	8	33.1	185.47	108490000	33
3.60313326	2.84901873	MAB_4605c	B1ML29	Aldehyde dehydrogenase	Fatty acid degradation	3	11.2	51.644	27896000	12
1.85391175	1.53744602	MAB_1978c	B1MP09	Probable long-chain-Fatty acid metabolism-acid--CoA ligase FadD	Fatty acid metabolism	8	19.2	301.63	139460000	41
2.25590919	1.15092913	MAB_0065c	B1MEA1	Probable acyl-CoA dehydrogenase (FadE)	Fatty acid metabolism	5	15.5	133.95	113460000	46
2.10096857	1.20930004	MAB_0903	B1MJ41	Putative enoyl-CoA hydratase/isomerase	Fatty acid metabolism	3	14.2	31.803	47054000	13
1.49421639	1.65644423	MAB_0939	B1MJ75	Probable polyketide synthase	Fatty acid metabolism	29	10.8	323.31	332920000	143
1.48418149	1.27905719	MAB_1646c	B1MN19	Probable monooxygenase. FAD-binding	Fatty acid metabolism	7	18.2	323.31	81202000	37
2.08945895	1.00960382	MAB_2212	B1MAM2	Probable polyketide synthase	Fatty acid metabolism	12	7.5	116.72	34939000	21
3.08632585	1.18704955	MAB_3040c	B1MCZ7	Probable acyl-CoA dehydrogenase	Fatty acid metabolism	3	9.1	37.415	38776000	12
1.61087414	1.83186722	MAB_3270c	B1MDM7	Probable lipase/esterase LipN	Fatty acid metabolism	4	17.8	323.31	118310000	23
2.91106125	2.02054469	MAB_4203	B1MIQ5	Putative aldehyde dehydrogenase	Fatty acid metabolism	16	48.9	323.31	1856700000	367
1.7608522	1.18563493	MAB_4437	B1MK00	Probable acyl-CoA dehydrogenase FadE	Fatty acid metabolism	6	13.4	199.64	24494000	36
2.48851753	2.73183696	MAB_4547	B1MKX1	Probable aldehyde dehydrogenase	Fatty acid metabolism	5	10.7	30.903	151400000	13
2.4866899	1.17824364	MAB_4608	B1ML32	Beta-ketoacyl-[acyl-carrier-protein] synthase I	Fatty acid metabolism	10	39.1	323.31	407080000	72
1.9662871	1.16584237	MAB_0181	B1MEL7	Propionyl-CoA carboxylase. beta subunit (PccB)	Fatty acid metabolism	11	32.1	323.31	287560000	107
1.34488733	1.55104701	MAB_2413c	B1MB73	6-phosphogluconate dehydrogenase. decarboxylating	Fatty acid metabolism	9	35.3	323.31	684870000	72
3.2302701	2.5216643	MAB_4532c	B1MKV6	Uncharacterized N-acetyltransferase MAB_4532c	Fatty acid metabolism	6	28.7	323.31	48624000	25
3.83221847	1.14391009	MAB_0368	B1MFR7	Short-chain dehydrogenase/reductas	Fatty acid metabolism acid metabolism	11	64.1	323.31	399710000	117
3.04092335	1.78129101	MAB_0952	B1MJ88	Uncharacterized protein	Fatty acid metabolism acid metabolism biosynthesis	6	30.6	323.31	306300000	79
2.50309251	2.32080174	MAB_2865c	B1MCH3	Aspartate--tRNA(Asp/Asn) ligase	Genetic information processing	8	16.8	323.31	367870000	67
2.23355111	1.77147547	MAB_3187c	B1MDE3	Ribosome-recycling factor	Genetic information processing	3	22.7	323.31	186440000	37
1.56435189	1.23348777	MAB_3238c	B1MDJ5	Bifunctional uridylyltransferase/uridylyl-removing enzyme	Genetic information processing	8	14.1	323.31	110650000	43
1.54787065	2.0386041	MAB_0019	B1ME58	DNA gyrase subunit A	Genetic information processing	14	22.3	263.2	134400000	69
2.13906279	2.74740505	MAB_1036	B1MJH0	Putative TetR-family transcriptional regulator	Genetic information processing	5	31.3	323.31	172800000	24
2.04522551	1.28620688	MAB_1534	B1MMQ7	DUF853 domain-containing protein	Genetic information processing	10	22.4	323.31	221000000	112
3.22911947	1.84147962	MAB_2810c	B1MCB8	Probable Fmu protein (SUN protein)	Genetic information processing	7	15.3	58.047	73279000	22
2.86253087	1.25054487	MAB_4950c	B1MN92	Putative chromosome partitioning protein	Genetic information processing	4	19.4	323.31	19575000	35
1.92112496	1.74201202	MAB_2335	B1MAZ5	Phenylalanine--tRNA ligase beta subunit	Genetic information processing	7	10.2	49.242	29429000	25
1.90900676	1.08459473	MAB_3106c	B1MD62	Polyribonucleotide nucleotidyltransferase	Genetic information processing	12	17.5	250.54	179720000	81
2.8991372	1.15743478	MAB_3820c	B1MGF0	50S ribosomal protein L3	Genetic information processing	8	44.9	323.31	545860000	129
1.38210483	1.10141818	MAB_1610	B1MMY3	50S ribosomal protein L21	Genetic information processing	2	38.8	55.405	109720000	17
2.66612841	1.38232199	MAB_1441	B1MLV0	50S ribosomal protein L31	Genetic information processing	2	58.1	323.31	57689000	44
1.58948717	1.15141392	MAB_3868c	B1MH61	DNA-directed RNA polymerase subunit beta'	Genetic information processing	39	33.5	323.31	3271900000	560
1.58563304	1.11060683	MAB_3580c	B1MF49	Protein translocase subunit SecA	Genetic information processing	4	5.1	323.31	120990000	24
1.8701915	1.66577339	MAB_2781c	B1MC89	Probable cell division protein WhiA	Genetic information processing	6	23.7	323.31	94068000	34
1.4810471	1.31462224	MAB_0180	B1MEL6	Polyketide synthase PKS13	Lipid biosynthesis proteins	20	14.9	323.31	329610000	88
2.47932245	1.77107938	MAB_0179	B1MEL5	Probable Fatty acid metabolism-acid-CoA ligase FadD	Lipid biosynthesis proteins	11	28.4	323.31	395380000	165
3.96942944	1.37326876	MAB_0175	B1MEL1	Antigen 85-C	Lipid metabolism	4	17	323.31	99710000	43
1.8097151	1.53918298	MAB_1512	B1MMN6	Probable Fatty acid metabolism acid metabolism synthase Fas	Lipid metabolism	43	18.4	323.31	913920000	363
1.91246838	1.42175229	MAB_3655c	B1MFY4	Glycerol-3-phosphate dehydrogenase	Lipid metabolism	6	16.4	192.08	51620000	33
1.94059611	2.30638282	MAB_3692c	B1MG21	Bifunctional protein FolD	Metabolism of cofactors and vitamins	4	18.5	35.083	42367000	15
1.33855808	2.16989263	MAB_3992c	B1MHI5	Porphobilinogen deaminase	Metabolism of cofactors and vitamins	3	11.8	31.388	281340000	21
2.62793509	1.34719181	MAB_1933c	B1MNW5	Glutamine synthetase	Metabolism of cofactors and vitamins	6	19.7	125.56	402030000	58
1.47250449	1.54402638	MAB_2797c	B1MCA5	Putative riboflavin synthase alpha chain	Metabolism of cofactors and vitamins	4	29.4	323.31	60797000	35
2.81524788	1.00279204	MAB_2984c	B1MCU1	Putative chlorite dismutase	Metabolism of cofactors and vitamins	4	13.9	39.389	45608000	22
4.38083976	1.98638694	MAB_4579c	B1ML03	Probable NAD(P) transhydrogenase. alpha1 subunit PntAA	Metabolism of cofactors and vitamins	3	10.5	19.575	9596400	12
1.6948676	1.48511028	MAB_2820c	B1MCC8	S-adenosylmethionine synthase	Metabolism of cofactors and vitamins	6	17.8	38.857	32720000	24
1.31965758	1.29686101	MAB_2832c	B1MCE0	Bifunctional protein PyrR	Metabolism of cofactors and vitamins	5	28.6	55.46	59801000	29
2.60677933	2.31689072	MAB_0091	B1MEC7	Putative ferredoxin-dependent glutamate synthase	Nitrogen metabolism	14	12.5	95.34	40486000	31
3.91348916	2.88810539	MAB_0092	B1MEC8	Probable NADH-dependent glutamate synthase (Small subunit) GltD	Nitrogen metabolism	5	18.2	323.31	28401000	22
2.09684029	1.35663192	MAB_3800c	B1MGD0	Glutamate dehydrogenase	Nitrogen metabolism	4	11.1	77.91	24413000	45
3.50487102	1.23814774	MAB_2412c	B1MB72	Probable IMP dehydrogenase family protein	Nucleotide metabolism	8	26.4	115.41	92064000	41
2.1985415	1.67607848	MAB_3404c	B1ME11	Ribonucleoside-diphosphate reductase subunit beta	Nucleotide metabolism	4	12.7	28.801	32657000	14
2.91042855	1.15430101	MAB_4013c	B1MHK6	Ppx-GppA domain-containing protein	Nucleotide metabolism	7	27	51.055	40363000	24
2.04315094	1.52403132	MAB_1064	B1MJJ8	Bifunctional purine biosynthesis protein PurH	Nucleotide metabolism	3	8.2	19.016	14888000	12
3.4307508	3.33671061	MAB_0305	B1MFK4	Putative aminotransferase	Poorly characterized	5	18.3	323.31	154350000	44
3.70113375	2.51533763	MAB_4282c	B1MIY4	Isoniazid inductible gene protein IniC	Poorly characterized	3	8	19.688	22489000	8
2.40874962	1.44151592	MAB_1451	B1MLW0	ATP synthase subunit alpha	Poorly characterized	18	34.9	323.31	1423700000	292
1.60860882	1.3301452	MAB_0445	B1MGL0	Uncharacterized protein	Poorly characterized	2	7.6	15.055	139550000	32
1.98442229	1.57053089	MAB_1072c	B1MJK6	Pobable propionyl-CoA carboxylase beta subunit AccD2	Poorly characterized	1	2.1	43.158	275510000	28
4.20447434	1.9748071	MAB_2203	B1MAL3	Putative_PNPOx domain-containing protein	Poorly characterized	4	33.1	38.948	54610000	17
3.65964287	1.46764374	MAB_3406	B1ME13	Probable geranylgeranyl reductase	Poorly characterized	5	18.3	120.58	72375000	40
2.57530615	2.06601429	MAB_4806c	B1MM89	Uncharacterized protein	Poorly characterized	6	27.8	323.31	173600000	55
2.2726688	1.73444653	MAB_4927	B1MML0	Uncharacterized protein	Poorly characterized	10	48	323.31	147740000	44
4.00047906	1.89867163	MAB_0120	B1MEF6	Peptide methionine sulfoxide reductase MsrA	Poorly characterized	2	13.3	183.87	7679400	18
2.87257583	1.05030441	MAB_4249c	B1MIV1	Adenylosuccinate synthetase	Poorly characterized	8	24.4	323.31	178810000	51
2.44261606	2.48946571	MAB_1438	B1MLU7	Transcription termination factor Rho	Signaling and cellular processes	5	12.2	40.176	67150000	13
2.27956009	2.25409158	MAB_1008c	B1MJE2	Putative MCE family protein	Signaling and cellular processes	3	11.2	28.117	127850000	14
2.28521435	1.73998896	MAB_2994	B1MCV1	Trk system potassium uptake protein CeoB	Signaling and cellular processes	5	29.7	323.31	97463000	77

## Sheet: Table S4
Table S4.	Identified biotinylated proteins targets by APEX2 in MSM NL after 48 h by LC-MS/MS analysis by applying a p-value <0.05 and a Fold change (Log2) ≥1.0
-Log(p-value)	Fold change (log2)	Genes	Protein IDs	Name	Metabolic pathway	Unique peptide	Sequence coverage %	Score	Intensity	MS/MS count
2.59147195	2.972455343	MAB_2730	B1MC38	Aconitate hydratase (Aconitase)	Citrate cycle	23	29.3	323.31	601090000	124
2.025862832	2.006219546	MAB_2851c	B1MCF9	Alanine--tRNA ligase	Amino acid metabolism	12	18.5	323.31	104980000	63
3.927831162	1.665205002	MAB_2336	B1MAZ6	N-acetyl-gamma-glutamyl-phosphate reductase	Amino acid metabolism	3	13.5	151.12	37642000	22
1.693931896	1.05635802	MAB_2337	B1MAZ7	Arginine biosynthesis bifunctional protein	Amino acid metabolism	3	14.1	165.11	66494000	34
6.267850654	4.26262188	MAB_2670c	B1MBX9	Histidinol dehydrogenase	Amino acid metabolism	5	10.8	35.377	771740000	23
1.940571021	2.338898659	MAB_0343	B1MFP2	Aspartokinase	Amino acid metabolism	5	16.6	232.53	199390000	45
2.883466487	1.279527664	MAB_0740c	B1MI14	Sulfurtransferase	Amino acid metabolism	4	17.7	323.31	61010000	49
2.048865978	1.384292603	MAB_1436	B1MLU5	Threonine synthase	Amino acid metabolism	13	49.6	323.31	644600000	131
1.488155734	1.280942599	MAB_1987	B1MP18	Phospho-2-dehydro-3-deoxyheptonate aldolase	Amino acid metabolism	4	14.5	42.222	85696000	16
2.360796373	1.772490819	MAB_4204	B1MIQ6	Amine oxidase	Amino acid metabolism	10	21.2	323.31	157650000	86
2.164465674	2.973500888	MAB_4540c	B1MKW4	Putative acetyl-CoA carboxylase beta subunit AccD	Amino acid metabolism	2	5.7	323.31	380930000	66
1.665553923	1.280649503	MAB_4623c	B1ML47	5-methyltetrahydropteroyltriglutamate	Amino acid metabolism	2	2.9	12.775	149360000	18
1.974041822	1.02348423	MAB_1948c	B1MNX9	Probable cytosol aminopeptidase	Amino acid metabolism	5	12.2	50.537	82153000	30
4.737232481	1.286236445	MAB_0900c	B1MJ38	Putative phenylacetic acid degradation protein PaaN	Amino acid metabolism	11	23.7	323.31	163720000	75
2.473567542	1.320340792	MAB_1262	B1MKQ8	PspC domain-containing protein	Biofilm formation	2	33.9	34.778	32115000	23
1.627879218	2.559954007	MAB_2409c	B1MB69	Malate synthase G	Carbohydrate metabolism	7	10.9	289.31	1712400000	51
2.349871903	1.064153353	MAB_0107c	B1MEE3	4-hydroxy-4-methyl-2-oxoglutarate aldolase	Carbohydrate metabolism	2	14.8	16.735	28900000	22
2.008386196	1.923446019	MAB_0897c	B1MJ35	Probable pyruvate dehydrogenase E1 component.alpha subunit	Carbohydrate metabolism	3	7.5	20.271	432860000	9
2.114155248	1.643295606	MAB_1384	B1MLP3	Probable malate dehydrogenase	Carbohydrate metabolism	3	12.7	101.63	76195000	20
5.905142244	1.534455299	MAB_2711c	B1MC19	Probable methylmalonyl-CoA mutase large subunit MutB	Carbohydrate metabolism	7	13.2	323.31	29584000	35
1.906141302	1.559074402	MAB_2759	B1MC67	Transketolase	Carbohydrate metabolism	12	25	323.31	221180000	58
1.72885298	1.108466784	MAB_3007c	B1MCW4	Inositol-1-monophosphatase	Carbohydrate metabolism	5	27.6	165.32	91773000	37
1.958152197	1.035693804	MAB_3603c	B1MF72	Probable phosphomannomutase	Carbohydrate metabolism	4	10	42.492	47605000	29
1.785734739	1.794173559	MAB_4003c	B1MHJ6	Putative UDP-glucose 4-epimerase GalE1	Carbohydrate metabolism	11	34.7	219.93	127690000	42
2.773869119	2.117687543	MAB_4095c	B1MIE7	Isocitrase	Carbohydrate metabolism	9	28.1	323.31	270040000	114
2.364852833	1.344188372	MAB_4417c	B1MJY0	Probable aminotransferase	Carbohydrate metabolism	3	9	68.513	27519000	27
1.454745912	1.116003036	MAB_2763	B1MC71	6-phosphogluconolactonase (6PGL)	Carbohydrate metabolism	4	23.5	323.31	26376000	58
1.444031215	1.070708911	MAB_2306c	B1MAW6	Putative oxidoreductase	Citrate cycle	3	13.6	61.065	29316000	33
4.312584411	2.037914276	MAB_2477c	B1MBD7	Probable monooxygenase	Citrate cycle	6	15.6	133.05	19993000	15
2.293847101	1.162907918	MAB_3538	B1MF08	DAGKc domain-containing protein	Citrate cycle	2	10.5	112.73	15726000	15
1.77170536	1.29275163	MAB_3686c	B1MG15	Isocitrate dehydrogenase [NADP]	Citrate cycle	16	27.7	323.31	435460000	79
1.678268966	1.15453879	MAB_3947	B1MHE0	Possible oxidoreductase	Citrate cycle	4	20.3	143.13	53184000	26
1.320225278	1.474966685	MAB_4127c	B1MIH9	Dihydrolipoyl dehydrogenase	Citrate cycle	8	26.9	323.31	63329000	30
4.335639961	2.238886833	MAB_4502c	B1MK64	Phosphoenolpyruvate carboxykinase	Citrate cycle	12	31.5	323.31	145760000	91
1.636940088	1.509607315	MAB_0894c	B1MJ32	Dihydrolipoyl dehydrogenase	Citrate cycle	10	37.5	323.31	161740000	76
2.4854954	1.429736137	MAB_3674	B1MG03	Probable succinate dehydrogenase SdhD	Citrate cycle	3	13.8	16.907	37728000	3
2.961337719	1.666127205	MAB_3675	B1MG04	Succinate dehydrogenase flavoprotein subunit	Citrate cycle	6	12.6	50.586	45930000	15
1.548800983	1.975113551	MAB_0192c	B1MEM8	Probable oxidoreductase	Citrate cycle	5	16.6	226.39	73041000	27
3.604185276	5.126753171	MAB_1884c	B1MNR6	Pyruvate dehydrogenase E1 component	Citrate cycle	15	20.7	323.31	3738600000	105
1.889929076	1.98187987	MAB_0931c	B1MJ67	Putative glyoxalase/bleomycin resistance protein	Citrate cycle	3	32.1	323.31	125020000	33
2.60030764	1.107027372	MAB_4277	B1MIX9	Luciferase-like monooxygenase superfamily	Citrate cycle	3	15.4	182.03	20768000	34
1.613853494	2.064214071	MAB_0642	B1MH56	Putative glyoxalase/bleomycin resistance protein	Citrate cycle	3	33.6	16.952	65715000	9
1.908898612	1.646097183	MAB_1450	B1MLV9	ATP synthase subunit b-delta	Energy metabolism	5	12.7	33.145	82059000	30
1.813578626	1.245088895	MAB_0165	B1MEK1	Putative acyltransferase	Fatty acid metabolism	4	18.7	53.249	26875000	13
3.733370426	2.317172686	MAB_0175	B1MEL1	Antigen 85-C	Fatty acid metabolism	4	17	323.31	99710000	43
2.602923969	1.635904948	MAB_0255	B1MFF5	Putative acyl-CoA dehydrogenase	Fatty acid metabolism	3	7.5	17.626	89508000	9
4.115131447	1.446388563	MAB_0482c	B1MGP7	CN hydrolase domain-containing protein	Fatty acid metabolism	2	12.1	13.043	17560000	18
1.803309548	1.65455246	MAB_0939	B1MJ75	Probable polyketide synthase	Fatty acid metabolism	29	10.8	323.31	332920000	143
2.213084292	1.280556043	MAB_1419c	B1MLS8	Putative phosphoglycerate/bisphosphoglycerate mutase	Fatty acid metabolism	3	21.8	124.61	78700000	22
3.186500716	2.060438156	MAB_1463	B1MLX2	Probable acetyl-CoA acetyltransferase FadA	Fatty acid metabolism	9	36.7	323.31	81882000	36
1.622837491	1.003456752	MAB_1512	B1MMN6	Probable fatty acid synthase Fas	Fatty acid metabolism	43	18.4	323.31	913920000	363
2.216594588	1.664364497	MAB_1876c	B1MNQ8	Probable propionyl-CoA carboxylase beta chain 6	Fatty acid metabolism	13	35.1	323.31	382770000	83
1.620932059	1.318220933	MAB_1917	B1MNU9	Diacylglycerol O-acyltransferase	Fatty acid metabolism	2	5	12.324	23880000	10
3.357120957	2.531927745	MAB_1978c	B1MP09	Probable long-chain-fatty-acid--CoA ligase FadD	Fatty acid metabolism	8	19.2	301.63	139460000	41
2.04631899	1.238679568	MAB_1984	B1MP15	Probable 1-acylglycerol-3-phosphate O-acyltransferase	Fatty acid metabolism	4	19.2	28.956	23064000	17
1.752703549	1.19325765	MAB_2157	B1MAG7	Probable acyl-[acyl-carrier protein] desaturase	Fatty acid metabolism	5	23.9	32.065	39861000	13
1.66034684	1.535419782	MAB_2737c	B1MC45	Probable enoyl-CoA hydratase/isomerase	Fatty acid metabolism	8	33.1	185.47	108490000	33
2.493349094	2.351151784	MAB_2806	B1MCB4	Lipoprotein LprG (27 kDa lipoprotein)	Fatty acid metabolism	5	37.3	323.31	115230000	28
1.836500925	2.076718012	MAB_3148c	B1MDA4	Probable polyketide synthase Pks5	Fatty acid metabolism	4	2.5	130.13	80231000	11
1.911029505	1.147295952	MAB_3400	B1ME07	NADP-dependent alcohol dehydrogenase C	Fatty acid metabolism	3	15	18.452	31739000	13
1.45212163	1.162090937	MAB_3481	B1MEV1	Probable acyl-CoA dehydrogenase FadE	Fatty acid metabolism	6	13.9	323.31	87332000	61
1.54293485	1.005962372	MAB_3486	B1MEV6	Probable acyl-CoA dehydrogenase	Fatty acid metabolism	2	5.1	100.18	14889000	13
2.059720147	1.947081248	MAB_3898c	B1MH91	UPF0336 protein MAB_3898c	Fatty acid metabolism	4	35.3	323.31	201240000	36
2.59438156	1.182788213	MAB_4111c	B1MIG3	Putative epimerase/dehydratase	Fatty acid metabolism	12	53	323.31	679940000	85
2.936564692	1.589856784	MAB_4203	B1MIQ5	Putative aldehyde dehydrogenase	Fatty acid metabolism	16	48.9	323.31	1856700000	367
1.856182831	1.203506152	MAB_4532c	B1MKV6	Uncharacterized N-acetyltransferase	Fatty acid metabolism	6	28.7	323.31	48624000	25
1.682354849	1.963051796	MAB_3238c	B1MDJ5	Bifunctional uridylyltransferase	Genetic information processing	8	14.1	323.31	110650000	43
4.72060645	2.268219312	MAB_0055c	B1ME91	Transcription regulator LysR family	Genetic information processing	3	11.9	17.363	27586000	4
1.567066759	2.052307765	MAB_0744	B1MI18	Probable transcriptional regulatory protein	Genetic information processing	2	9	170.54	88659000	21
1.548961177	1.272720655	MAB_1036	B1MJH0	Putative TetR-family transcriptional regulator	Genetic information processing	5	31.3	323.31	172800000	24
3.050655497	2.17236201	MAB_2290	B1MAV0	Probable transcriptional regulator. TetR	Genetic information processing	4	23.7	323.31	45009000	13
2.571224766	2.599438032	MAB_2321	B1MAY1	Translation initiation factor IF-3	Genetic information processing	3	37.5	255.85	87115000	40
2.886070976	2.103457769	MAB_3029	B1MCY6	Iron-dependent repressor IdeR	Genetic information processing	6	35.1	50.648	62081000	38
1.921068825	1.25480938	MAB_3291	B1MDP8	Possible hydrolase MutT/NUDIX	Genetic information processing	4	15.4	34.508	22712000	10
1.677572276	1.330691338	MAB_3525c	B1MEZ5	Possible molybdenum Metabolism of cofactors and vitamins biosynthesis protein MoeB1	Genetic information processing	2	5.4	34.012	63630000	19
1.877905125	1.171902657	MAB_4089c	B1MIE1	Putative transcriptional regulator. TetR family	Genetic information processing	3	22.4	273.13	17381000	24
2.279387758	3.238273938	MAB_4542c	B1MKW6	Uncharacterized protein	Genetic information processing	3	49	323.31	195830000	17
4.781623542	1.479772568	MAB_3817c	B1MGE7	50S ribosomal protein L2	Genetic information processing	9	44.6	323.31	536760000	130
4.381402522	1.102717717	MAB_3820c	B1MGF0	50S ribosomal protein L3	Genetic information processing	8	44.9	323.31	545860000	129
1.451565277	2.21760877	MAB_3819c	B1MGE9	50S ribosomal protein L4	Genetic information processing	5	32.4	323.31	370370000	38
1.366763442	1.318814278	MAB_3813c	B1MGE3	50S ribosomal protein L16	Genetic information processing	2	20.3	149.26	205790000	31
1.883231781	1.156726201	MAB_3769c	B1MG98	50S ribosomal protein L17	Genetic information processing	2	12.2	15.256	58621000	23
5.554223066	1.518205643	MAB_1610	B1MMY3	50S ribosomal protein L21	Genetic information processing	2	38.8	55.405	109720000	17
3.887809331	1.223010699	MAB_3815c	B1MGE5	50S ribosomal protein L22	Genetic information processing	4	28.8	68.383	208170000	38
1.960602079	2.396009445	MAB_1611	B1MMY4	50S ribosomal protein L27	Genetic information processing	2	36.5	323.31	78267000	14
3.270980767	2.607435226	MAB_1441	B1MLV0	50S ribosomal protein L31	Genetic information processing	2	58.1	323.31	57689000	44
2.044057018	1.258829753	MAB_3795c	B1MGC5	30S ribosomal protein S5	Genetic information processing	6	45.2	323.31	269250000	89
2.252137666	1.288035393	MAB_3851c	B1MGI0	30S ribosomal protein S12	Genetic information processing	3	19.4	280.28	851850000	33
2.319795074	1.054405212	MAB_4897c	B1MMI0	30S ribosomal protein S18	Genetic information processing	3	27.4	214.66	453620000	63
3.01543956	1.246052424	MAB_3580c	B1MF49	Protein translocase subunit SecA	Genetic information processing	4	5.1	323.31	120990000	24
2.244824336	1.369122505	MAB_1603	B1MMX6	Valine--tRNA ligase	Genetic information processing	2	3.2	13.757	23025000	8
2.761017483	1.719239553	MAB_1957	B1MNY8	Fe-S_biosyn domain-containing protein	Metabolism of cofactors and vitamins	4	60.2	299.96	217390000	58
2.127156146	1.809123993	MAB_3080	B1MD37	Putative antibiotic biosynthesis monooxygenase	Metabolism of cofactors and vitamins	4	32	31.694	90825000	21
1.560908802	1.103841782	MAB_2672c	B1MBY1	Quinolinate phosphoribosyltransferase	Metabolism of cofactors and vitaminss and vitamins	3	13.4	75.735	43486000	17
1.534173163	1.254785856	MAB_3419	B1ME26	NH(3)-dependent NAD(+) synthetase	Metabolism of cofactors and vitaminss and vitamins	7	39.2	323.31	257890000	51
1.747774535	1.363868078	MAB_3063	B1MD20	LEH domain-containing protein	Metabolism of terpenoids and polyketides	4	33.3	133.44	54637000	34
1.611557718	1.670126279	MAB_3783c	B1MGB3	Adenylate kinase (AK)	Nucleotide metabolism	6	40.3	323.31	85410000	33
3.164505498	1.267457326	MAB_2221	B1MAN1	Putative pyridoxamine 5'-phosphate oxidase-related protein	Nucleotide metabolism	4	36.1	48.026	168300000	22
1.56759648	1.385180155	MAB_2412c	B1MB72	Probable IMP dehydrogenase family protein	Nucleotide metabolism	8	26.4	115.41	92064000	41
3.607682401	1.167681376	MAB_3404c	B1ME11	Ribonucleoside-diphosphate reductase subunit beta	Nucleotide metabolism	4	12.7	28.801	32657000	14
2.522485895	1.648462296	MAB_2364	B1MB24	CTP synthase	Nucleotide metabolism	4	11.1	160.31	99161000	22
3.53626252	1.337778727	MAB_3239c	B1MDJ6	Probable nitrogen regulatory protein	nvironmental Information Processin	6	71.4	323.31	1116300000	138
1.324935829	1.018121401	MAB_0106c	B1MEE2	Ala_racemase_N domain-containing protein	Poorly characterized	7	28.6	312.91	122630000	42
1.583559623	1.581336657	MAB_0545	B1MGW0	Protein lsr2	Poorly characterized	4	33.3	221.9	266090000	16
2.263707801	1.294896126	MAB_1026c	B1MJG0	DUF1942 domain-containing protein	Poorly characterized	2	10.3	134.44	39311000	45
3.080576988	1.687029521	MAB_2419c	B1MB79	PknH_C domain-containing protein	Poorly characterized	3	19.7	323.31	20227000	23
1.90034654	1.806845983	MAB_4119	B1MIH1	CMD domain-containing protein	Poorly characterized	3	18.6	47.477	66788000	23
1.356241511	1.066045125	MAB_4410c	B1MJX3	PEP phosphonomutase and related enzymes	Poorly characterized	4	21.1	30.082	25562000	22
1.925394905	2.47873656	MAB_0111c	B1MEE7	Uncharacterized protein	Poorly characterized	3	17.4	323.31	225750000	28
3.149305612	2.885578473	MAB_0319	B1MFL8	Nucleoid-associated protein	Poorly characterized	1	11.4	141.3	53653000	26
2.102939534	1.078616778	MAB_0488	B1MGQ3	Uncharacterized protein	Poorly characterized	3	17.5	27.471	19994000	5
2.005021677	2.21295325	MAB_0992	B1MJC7	Probable arsenate reductase	Poorly characterized	3	30.1	17.596	127860000	14
2.540248349	2.444390297	MAB_1030	B1MJG4	Uncharacterized protein	Poorly characterized	4	31.6	33.697	96194000	23
4.623453791	2.353235245	MAB_1072c	B1MJK6	Pobable propionyl-CoA carboxylase beta subunit AccD2	Poorly characterized	1	2.1	43.158	275510000	28
2.204742736	1.031176249	MAB_1371	B1MLN0	Conserved hypothetical transmembrane protein	Poorly characterized	2	15	50.209	16694000	14
3.298031392	2.426936467	MAB_2203	B1MAL3	Putative_PNPOx domain-containing protein	Poorly characterized	4	33.1	38.948	54610000	17
1.932542087	1.303453445	MAB_2233c	B1MAP3	Conserved hypothetical membrane protein	Poorly characterized	8	24.6	188.37	63556000	41
2.318955692	1.820865949	MAB_2329c;MAB_3154c;MAB_1321	B1MAY9;B1MLI2;B1MDB0	Uncharacterized protein	Poorly characterized	3	18.1	20.052	34463000	11
1.691110229	1.362736384	MAB_2394	B1MB54	Uncharacterized protein	Poorly characterized	2	15.2	27.939	24401000	21
3.970279518	1.756072044	MAB_2594	B1MBQ4	Uncharacterized protein	Poorly characterized	2	21.5	34.47	24331000	20
1.974701495	1.292602221	MAB_2834c	B1MCE2	2-heptyl-1-hydroxyquinolin-4(1H)-one methyltransferase	Poorly characterized	5	31.7	43.696	43912000	25
2.505438082	1.173799515	MAB_2871c	B1MCH9	Uncharacterized protein	Poorly characterized	1	16.4	71.869	52546000	9
1.553998597	1.274149895	MAB_3165c	B1MDC1	Uncharacterized protein	Poorly characterized	4	19	25.195	36700000	3
1.905870514	1.215231895	MAB_3406	B1ME13	Probable geranylgeranyl reductase	Poorly characterized	5	18.3	120.58	72375000	40
2.143226721	1.79435126	MAB_3492c	B1MEW2	Uncharacterized protein	Poorly characterized	6	30.6	323.31	251710000	61
2.5467497	1.794513067	MAB_3494c	B1MEW4	Uncharacterized protein	Poorly characterized	3	44	18.191	36674000	14
2.529595471	1.014522552	MAB_3498c	B1MEW8	UPF0182 protein MAB_3498c	Poorly characterized	7	10.2	50.271	22511000	15
1.69431586	1.389889717	MAB_3501	B1MEX1	Uncharacterized protein	Poorly characterized	4	12.1	288.48	30343000	8
3.794894463	1.010753314	MAB_3528c	B1MEZ8	Uncharacterized protein	Poorly characterized	3	51.4	323.31	57718000	44
1.808201012	2.733602206	MAB_3744	B1MG73	Uncharacterized protein	Poorly characterized	2	13.2	33.444	62586000	6
2.306770495	1.120242437	MAB_4059c	B1MHQ2	Uncharacterized protein	Poorly characterized	5	17.7	323.31	15677000	14
1.301670871	2.348093669	MAB_4250	B1MIV2	Uncharacterized protein	Poorly characterized	3	18.8	21.531	273370000	11
2.200208312	1.914344152	MAB_4420	B1MJY3	Uncharacterized protein	Poorly characterized	3	42.2	323.31	76240000	22
1.600196212	1.623444239	MAB_4927	B1MML0	Uncharacterized protein	Poorly characterized	10	48	323.31	147740000	44
1.97510974	1.468513489	MAB_0024c	B1ME62	Cell wall synthesis protein CwsA	Signaling and cellular process	4	40.3	103.08	57364000	14
3.021479596	1.529343605	MAB_0038c	B1ME76	Possible forkhead-associated protein	Signaling and cellular process	2	16	264.91	41506000	14
2.247376877	1.963370005	MAB_2232c	B1MAP2	Putative FtsK/SpoIIIE family protein	Signaling and cellular process	11	12.1	171.99	104120000	27
1.341658758	1.263926506	MAB_3507	B1MEX7	Putative ABC transporter. ATP-binding protein	Signaling and cellular process	4	12.9	55.621	48348000	28
1.90081624	1.594349225	MAB_3753c	B1MG82	ESAT-6-like protein	Signaling and cellular process	2	38.5	323.31	263900000	35
2.956245037	1.373070399	MAB_3754c	B1MG83	ESAT-6-like protein	Signaling and cellular process	9	91.3	323.31	1221800000	211
1.530315741	1.477987607	MAB_1438	B1MLU7	Transcription termination factor Rho	Signaling and cellular process	5	12.2	40.176	67150000	13
3.308734043	1.60691007	MAB_4390	B1MJV4	Putative ABC transporter. periplasmic substrate-binding	Signaling and cellular processes	6	23.9	113.49	62613000	11
2.297618764	1.015956879	MAB_4508	B1MK70	Putative membrane protein. MmpL	Signaling and cellular processes	3	3.6	19.72	13170000	11

## Sheet: Table S5
Table S5.	List of identified proteins targets in MSM NL after 24 and 48 h of incubation annotated in lipid metabolism pathways
	-Log(p-value)	Fold change (log2)	Genes	Protein IDs	Name	Metabolic pathway
24 h	2.20608317	1.14502207	MAB_0972	B1MJA8	Putative aldehyde dehydrogenase	Carbohydrate metabolism
	2.01367848	1.0989008	MAB_1920	B1MNV2	Glutamine synthetase	Carbohydrate metabolism
	2.59528466	1.3421545	MAB_2126	B1MPF6	Putative L-lactate 2-monooxygenase	Carbohydrate metabolism
	2.59269092	1.09681447	MAB_2639c	B1MBU8	Pyruvate kinase	Carbohydrate metabolism
	2.18232716	3.04783726	MAB_2759	B1MC67	Transketolase	Carbohydrate metabolism
	1.61835696	1.15511513	MAB_3611c	B1MF80	Putative sugar-phosphate nucleotidyl transferase	Carbohydrate metabolism
	3.11855375	1.68402608	MAB_4003c	B1MHJ6	Putative UDP-glucose 4-epimerase GalE1	carbohydrate metabolism
	2.69095384	1.83591684	MAB_4095c	B1MIE7	Isocitrase	Carbohydrate metabolism
	1.87390652	1.22946008	MAB_4208	B1MIR0	Putative succinate-semialdehyde dehydrogenase	Carbohydrate metabolism
	1.98757237	1.92286015	MAB_2760	B1MC68	Transaldolase	Carbohydrate metabolism
	2.49005731	1.88854218	MAB_0192c	B1MEM8	Probable oxidoreductase	Citrate cycle
	1.4567805	1.67075729	MAB_0894c	B1MJ32	Dihydrolipoyl dehydrogenase	Citrate cycle
	1.34528807	1.17538707	MAB_0932c	B1MJ68	Putative citrate synthase CitA	Citrate cycle
	4.0583128	1.87454796	MAB_0944	B1MJ80	Citrate synthase	Citrate cycle
	1.3814089	1.23369058	MAB_1393c	B1MLQ2	2-hydroxy-3-oxoadipate synthase	Citrate cycle
	5.92765546	3.04727999	MAB_1595	B1MMW8	Probable ferredoxin oxidoreductase. beta subunit	Citrate cycle
	1.59467551	1.06849512	MAB_3267c	B1MDM4	Pyruvate carboxylase	Citrate cycle
	2.14583466	2.1176192	MAB_3693c	B1MG22	Possible oxidoreductase	Citrate cycle
	1.41516684	1.77852217	MAB_4127c	B1MIH9	Dihydrolipoyl dehydrogenase	Citrate cycle
	2.90814074	2.03556887	MAB_4422	B1MJY5	Putative succinate dehydrogenase. flavoprotein subunit	Citrate cycle
	2.25590919	1.15092913	MAB_0065c	B1MEA1	Probable acyl-CoA dehydrogenase (FadE)	Fatty acid metabolism
	2.10096857	1.20930004	MAB_0903	B1MJ41	Putative enoyl-CoA hydratase/isomerase	Fatty acid metabolism
	1.48418149	1.27905719	MAB_1646c	B1MN19	Probable monooxygenase. FAD-binding	Fatty acid metabolism
	3.08632585	1.18704955	MAB_3040c	B1MCZ7	Probable acyl-CoA dehydrogenase	Fatty acid metabolism
	1.61087414	1.83186722	MAB_3270c	B1MDM7	Probable lipase/esterase LipN	Fatty acid metabolism
	2.91106125	2.02054469	MAB_4203	B1MIQ5	Putative aldehyde dehydrogenase	Fatty acid metabolism
	1.7608522	1.18563493	MAB_4437	B1MK00	Probable acyl-CoA dehydrogenase FadE	Fatty acid metabolism
	2.48851753	2.73183696	MAB_4547	B1MKX1	Probable aldehyde dehydrogenase	Fatty acid metabolism
	2.4866899	1.17824364	MAB_4608	B1ML32	Beta-ketoacyl-[acyl-carrier-protein] synthase I	Fatty acid metabolism
	1.9662871	1.16584237	MAB_0181	B1MEL7	Propionyl-CoA carboxylase. beta subunit (PccB)	Fatty acid metabolism
	1.34488733	1.55104701	MAB_2413c	B1MB73	6-phosphogluconate dehydrogenase. decarboxylating	Fatty acid metabolism
	3.2302701	2.5216643	MAB_4532c	B1MKV6	Uncharacterized N-acetyltransferase MAB_4532c	Fatty acid metabolism
	3.83221847	1.14391009	MAB_0368	B1MFR7	Short-chain dehydrogenase/reductas	Fatty acid metabolism
	3.04092335	1.78129101	MAB_0952	B1MJ88	Uncharacterized protein	Fatty acid metabolism biosynthesis
	2.70047987	2.395449	MAB_0850	B1MIC2	Probable acyl-coa thiolase FadA	Fatty acid metabolism degradation
	1.68138201	1.64990298	MAB_0851	B1MIC3	3-hydroxyacyl-CoA dehydrogenase	Fatty acid metabolism degradation
	1.55341472	1.04451784	MAB_1185c	B1MKI1	Probable enoyl-CoA hydratase	Fatty acid metabolism degradation
	2.08717908	1.63012219	MAB_1187c	B1MKI3	Probable enoyl-CoA hydratase	Fatty acid metabolism degradation
	3.99757852	1.20974636	MAB_1192c	B1MKI8	Probable acyl-CoA thiolase	Fatty acid metabolism degradation
	3.60313326	2.84901873	MAB_4605c	B1ML29	Aldehyde dehydrogenase	Fatty acid metabolism degradation
	1.4810471	1.31462224	MAB_0180	B1MEL6	Polyketide synthase PKS13	Lipid biosynthesis proteins
	2.47932245	1.77107938	MAB_0179	B1MEL5	Probable Fatty acid metabolism -acid-CoA ligase FadD	Lipid biosynthesis proteins
	1.91246838	1.42175229	MAB_3655c	B1MFY4	Glycerol-3-phosphate dehydrogenase	Lipid metabolism
	-Log(p-value)	Fold change (log2)	Genes	Protein IDs	Name	Metabolic pathway
24 h/48 h	1.925394905	2.47873656	MAB_0111c	B1MEE7	Uncharacterized protein	Carbohydrate metabolism
	2.213084292	1.280556043	MAB_1419c	B1MLS8	Putative phosphoglycerate/bisphosphoglycerate mutase	Carbohydrate metabolism
	1.906141302	1.559074402	MAB_2759	B1MC67	Transketolase	Carbohydrate metabolism
	1.72885298	1.108466784	MAB_3007c	B1MCW4	Inositol-1-monophosphatase	Carbohydrate metabolism
	1.958152197	1.035693804	MAB_3603c	B1MF72	Probable phosphomannomutase	Carbohydrate metabolism
	1.785734739	1.794173559	MAB_4003c	B1MHJ6	Putative UDP-glucose 4-epimerase GalE1	Carbohydrate metabolism
	2.773869119	2.117687543	MAB_4095c	B1MIE7	Isocitrase	Carbohydrate metabolism
	2.364852833	1.344188372	MAB_4417c	B1MJY0	Probable aminotransferase	Carbohydrate metabolism
	1.454745912	1.116003036	MAB_2763	B1MC71	6-phosphogluconolactonase (6PGL)	Carbohydrate metabolism
	2.008386196	1.923446019	MAB_0897c	B1MJ35	Probable pyruvate dehydrogenase E1 component.alpha subunit	Citrate cycle
	2.571224766	2.599438032	MAB_2321	B1MAY1	Translation initiation factor IF-3	Citrate cycle
	3.970279518	1.756072044	MAB_2594	B1MBQ4	Uncharacterized protein	Citrate cycle
	2.293847101	1.162907918	MAB_3538	B1MF08	DAGKc domain-containing protein	Citrate cycle
	2.4854954	1.429736137	MAB_3674	B1MG03	Probable succinate dehydrogenase SdhD	Citrate cycle
	1.678268966	1.15453879	MAB_3947	B1MHE0	Possible oxidoreductase	Citrate cycle
	1.320225278	1.474966685	MAB_4127c	B1MIH9	Dihydrolipoyl dehydrogenase	Citrate cycle
	2.883466487	1.279527664	MAB_0740c	B1MI14	Sulfurtransferase	Citrate cycle
	1.620932059	1.318220933	MAB_1917	B1MNU9	Diacylglycerol O-acyltransferase	Citrate cycle
	2.60030764	1.107027372	MAB_4277	B1MIX9	Luciferase-like monooxygenase superfamily	Citrate cycle
	1.97510974	1.468513489	MAB_0024c	B1ME62	Cell wall synthesis protein CwsA	energy
	1.548800983	1.975113551	MAB_0192c	B1MEM8	Probable oxidoreductase	Fatty acid metabolism
	3.149305612	2.885578473	MAB_0319	B1MFL8	Nucleoid-associated protein	Fatty acid metabolism
	2.102939534	1.078616778	MAB_0488	B1MGQ3	Uncharacterized protein	Fatty acid metabolism
	1.889929076	1.98187987	MAB_0931c	B1MJ67	Putative glyoxalase/bleomycin resistance protein	Fatty acid metabolism
	2.005021677	2.21295325	MAB_0992	B1MJC7	Probable arsenate reductase	Fatty acid metabolism
	2.048865978	1.384292603	MAB_1436	B1MLU5	Threonine synthase	Fatty acid metabolism
	2.216594588	1.664364497	MAB_1876c	B1MNQ8	Probable propionyl-CoA carboxylase beta chain 6	Fatty acid metabolism
	2.761017483	1.719239553	MAB_1957	B1MNY8	Fe-S_biosyn domain-containing protein	Fatty acid metabolism
	2.04631899	1.238679568	MAB_1984	B1MP15	Probable 1-acylglycerol-3-phosphate O-acyltransferase	Fatty acid metabolism
	1.488155734	1.280942599	MAB_1987	B1MP18	Phospho-2-dehydro-3-deoxyheptonate aldolase	Fatty acid metabolism
	2.493349094	2.351151784		B1MCB4	Lipoprotein LprG (27 kDa lipoprotein)	Fatty acid metabolism
	1.836500925	2.076718012	MAB_3148c	B1MDA4	Probable polyketide synthase Pks5	Fatty acid metabolism
	1.911029505	1.147295952	MAB_3400	B1ME07	NADP-dependent alcohol dehydrogenase C	Fatty acid metabolism
	1.45212163	1.162090937	MAB_3481	B1MEV1	Probable acyl-CoA dehydrogenase FadE	Fatty acid metabolism
	1.54293485	1.005962372	MAB_3486	B1MEV6	Probable acyl-CoA dehydrogenase	Fatty acid metabolism
	2.059720147	1.947081248	MAB_3898c	B1MH91	UPF0336 protein MAB_3898c	Fatty acid metabolism
	2.59438156	1.182788213	MAB_4111c	B1MIG3	Putative epimerase/dehydratase	Fatty acid metabolism
	2.936564692	1.589856784	MAB_4203	B1MIQ5	Putative aldehyde dehydrogenase	Fatty acid metabolism
	1.856182831	1.203506152	MAB_4532c	B1MKV6	Uncharacterized N-acetyltransferase	Fatty acid metabolism
	1.747774535	1.363868078	MAB_3063	B1MD20	LEH domain-containing protein	Metabolism of terpenoids and polyketides
	-Log(p-value)	Fold change (log2)	Genes	Protein IDs	Name	Metabolic pathway
48 h	1.682354849	1.963051796	MAB_3238c	B1MDJ5	Bifunctional uridylyltransferase	Carbohydrate metabolism
	4.737232481	1.286236445	MAB_0900c	B1MJ38	Putative phenylacetic acid degradation protein PaaN	Carbohydrate metabolism
	2.59147195	2.972455343	MAB_2730	B1MC38	Aconitate hydratase (Aconitase)	Carbohydrate metabolism
	1.906141302	1.559074402	MAB_2759	B1MC67	Transketolase	Carbohydrate metabolism
	1.785734739	1.794173559	MAB_4003c	B1MHJ6	Putative UDP-glucose 4-epimerase GalE1	Carbohydrate metabolism
	2.773869119	2.117687543	MAB_4095c	B1MIE7	Isocitrase	Carbohydrate metabolism
	2.961337719	1.666127205	MAB_3675	B1MG04	Succinate dehydrogenase flavoprotein subunit	Citrate cycle
	1.77170536	1.29275163	MAB_3686c	B1MG15	Isocitrate dehydrogenase [NADP]	Citrate cycle
	1.320225278	1.474966685	MAB_4127c	B1MIH9	Dihydrolipoyl dehydrogenase	Citrate cycle
	4.335639961	2.238886833	MAB_4501c	B1MK64	Phosphoenolpyruvate carboxykinase	Citrate cycle
	1.803309548	1.65455246	MAB_0939	B1MJ75	Probable polyketide synthase	Citrate cycle
	3.733370426	2.317172686	MAB_0175	B1MEL1	Antigen 85-C	Fatty acid metabolism
	1.548800983	1.975113551	MAB_0192c	B1MEM8	Probable oxidoreductase	Fatty acid metabolism
	2.048865978	1.384292603	MAB_1436	B1MLU5	Threonine synthase	Fatty acid metabolism
	1.622837491	1.003456752	MAB_1512	B1MMN6	Probable Fatty acid metabolism synthase Fas	Fatty acid metabolism
	3.604185276	5.126753171	MAB_1884c	B1MNR6	Pyruvate dehydrogenase E1 component	Fatty acid metabolism
	3.298031392	2.426936467	MAB_2203	B1MAL3	Putative_PNPOx domain-containing protein	Fatty acid metabolism
	1.66034684	1.535419782	MAB_2737c	B1MC45	Probable enoyl-CoA hydratase/isomerase	Fatty acid metabolism
	2.936564692	1.589856784	MAB_4203	B1MIQ5	Putative aldehyde dehydrogenase	Fatty acid metabolism
	1.856182831	1.203506152	MAB_4532c	B1MKV6	Uncharacterized N-acetyltransferase	Fatty acid metabolism
	5.905142244	1.534455299	MAB_2711c	B1MC19	Probable methylmalonyl-CoA mutase large subunit MutB	Metabolism of cofactors and vitamins

## Sheet: Table S6
Table S6.	Primers used in this study
Construct	Forward primer 5'-3'	Reverse primer 5'-3'
Tgs1-APEX2	GCGTGCGGCCGCGGTACCagtcgtccgcgcaccggcg	CCCTCCGCCGGCCGCTGCCCATGGctgcgcagcctccaataattcg
Tgs1-sfGFP	GAGAAAGCTTTACCCATACGATGTTCCAGATTACGCTtagcgtacgatcgactgccaggca	GAGAAAGCTTCAGTTTGTATAGTTCATCCATGCCGTGCGT
MAB_3040c-sfGFP	gagaGGTACCCTGAATGACTCTAGGCTTTCTGTCCGA	gagaGAATTCgagcgaacgcccgatgatctc
MAB_4437-sfGFP	gagaGGTACCATGAGGTCCTCTCATG	gagaCAATTGgaaagcggcttcgtccagctc
MAB_3481-sfGFP	gagaGGTACCCATATGCTGCCAGCACCGGCCC	gagaCAATTGggcccgcatttcgtatgcgc
MAB_3486-sfGFP	gagaCATATGccgacttctcccgcgttacc	gagaCAATTGcaggacaacgacgccttcgg
MAB_4532c-sfGFP	gagaGGTACCAGTTGTTCCTTTCCTGCCCTGGC	gagaGAATTCgaagtcgtcgggcgcactg
MAB_2737-sfGFP	gagaGGTACCCCGCTCCGTATGGCATGGC	gagaCAATTGgcgcttgtctctgaattccgcc
MAB_1187-sfGFP	GAGATCTAGATACCCATACGATGTTCCAGATTACGCTtagcgtacgatcgactgccaggca	GAGATCTAGACAGTTTGTATAGTTCATCCATGCCGTGCGT
MAB_2806-sfGFP	gagaGGTACCACCACATGCCAGTGCTCTGCTC	gagaGAATTCctgggcgggcttgtcgac
MAB_1917-sfGFP	gagaGGTACCCATATGGAAGAAGTCACCTCATCGTTTTGAAATTCCTC	gagaCAATTGGAATTCgatgcgagcctttagctcctcg
MAB_1463-sfGFP	acgcgtGCGGCCGCgcggtgacatcagctgaatctg	gatgccctgatcgtccgggtcGGGATATCcatgga
ΔMAB_3040cU	gagaTTAATTAATGGGTACGCCGTCGTCGACGC	gagaCAATTGGCCGGCCATGATCACCTTCCG
ΔMAB_3040cD	gagaCAATTGTCGCTCTAGTCGCCCATGCACATTC	gagaGCTAGCCGGGCTCACCTCCACCTCGT
ΔMAB_4437U	gagaTTAATTAAAATTCGATGAGCCGAACCCCGTTC	gagaCAATTGGTGGCCCATGTGCGTCATTGCCT
ΔMAB_4437D	gagaCAATTGGAGCTGGACGAAGCCGCTTTCTGA	gagaGCTAGCGGTCAGCCGGTGACGGCC
ΔMAB_3481U	gagaTTAATTAACCGGACGATATACCCCGCTTCG	gagaCAATTGCTGACTCACGGTCAGGAACCTACCA
ΔMAB_3481D	gagaGAATTCTACGAAATGCGGGCCTAGTCCGCA	gagaTCTAGACGACGTATCCGTCTTCCTCGACTAATTTG
ΔMAB_3486U	gagaTTAATTAATGTCGGCCACGCCGCATCTG	gagaCAATTGGTTGGTCATGTCACCAGCCGTTTCTG
ΔMAB_3486D	gagaCAATTGCTGCGCGCCATCGGTGTCG	gagaGCTAGCACGACTCCCAGTCGGCCTCCAT
ΔMAB_4532cU	gatcCGCTAGcccgaacccgtcgatacaggagttctcgtc	ggatcCAATTGcggtcacggcttcttgccctgtgttgtttc
ΔMAB_4532cD	gatccCAATTGacttctaggagtctgccgtgtcatccaggaac	ggatcGTTAACcaaggctagatgctcgcgcagcgtcgacccg
ΔMAB_2737U	gagaTTAATTAAAATATCCGCTCGATTCCCACGCTGAT	gagaCAATTGCAGGACGAAACTCATGAATCCATATAACCGA
ΔMAB_2737D	gagaCAATTGTTCAGAGACAAGCGCTGAGACGTG	gagaGCTAGCCTTGATGCGGGCCACCTTGTC
ΔMAB_1187U	gagaTTAATTAATTTTTCCCAAGGCAGCGGCGCT	gagaCAATTGTTCGATCTGATCCGTCACGCCGGAA
ΔMAB_1187D	gagaCAATTGGACTTGGAGTGGCCGTGACCAATAT	gagaGCTAGCTGACCTCGTTCATCACCTGCGAATTCA
ΔMAB_2806U	gagaTTAATTAATGAAGGATCAGCAAATTGCTATTTGGCCTCA	gagaCAATTGGCGATTGCGCATGGGTCCGAT
ΔMAB_2806D	gagaCAATTGACGGTCGACAAGCCCGCCCA	gagaGCTAGCACGAGGAACCTGGACAACAGGAACA
ΔMAB_1917U	gagaTTAATTAATTTAGTACGAGTGCTCGGGAGCG	gagaCAATTGAAGTCGCTGCATGTCGCAGATGCTAA
ΔMAB_1917D	gagaCAATTGGCTCGCATCTAAGTTCGCATGGCAA	gagaGCTAGCGCCTCCCACAGCGTGGGT
ΔMAB_1463U	CAGGAATTCGATATC AAGCTT gcggtgacatcagctgaatc	CGAGGTCGACGGTATCGA CTA atctgccccgcaccggc
ΔMAB_1463D	TCGATACCGTCGACCTCG cgatcaaggacttgggcatt	CTTCTTAAATCTAGA TTTAAA Agcaaccaggtaagtggctt
